# Supplementary material for: Host-Species Variation and Environment Influence Endophyte Symbiosis and Mycotoxin Levels in Chinese Oxytropis Species
Source: Toxins (Basel). 2022 Feb 28;14(3):181. doi: 10.3390/toxins14030181 (PMC8948792; doi:10.3390/toxins14030181)
Supplement: Supplementary file 1 [file toxins-14-00181-s001.zip]

Archive with 3 entries (2 files):
- 1530149-supplementary/supplementary/
- 1530149-supplementary/supplementary/Supplemental Materials-Table.xlsx
- 1530149-supplementary/supplementary/supplementary.pdf
