# Supplementary material for: Host-Species Variation and Environment Influence Endophyte Symbiosis and Mycotoxin Levels in Chinese Oxytropis Species
Source: Toxins (Basel). 2022 Feb 28;14(3):181. doi: 10.3390/toxins14030181 (PMC8948792; doi:10.3390/toxins14030181)
Supplement: Supplementary file 1 [file toxins-14-00181-s001.zip › 1530149-supplementary/supplementary/Supplemental Materials-Table.xlsx]

## Sheet: Table S1
Table S1. Genetic distances separating the 17 Oxytropis species
Species	O. aciphylla	O. bicolor	O. deflexa	O. falcata	O. giraldii	O. glabra	O. glacialis	O. kansuensis	O. latibracteata	O. merkensis	O. melanocalyx	O. myriophylla	O. ochrantha	O. ochrocephala	O. psamocharis	O. ramosissima	O. sericopetala
O. aciphylla	0
O. bicolor	0.0275794	0
O. deflexa	0.0829353	0.0885215	0
O. falcata	0.0308511	0.0357039	0.0864328	0
O. giraldii	0.080413	0.084511	0.0417538	0.0816402	0
O. glabra	0.0931735	0.0987753	0.0737393	0.0959078	0.0727466	0
O. glacialis	0.0283624	0.0347255	0.0886022	0.0288852	0.0865317	0.0996798	0
O. kansuensis	0.0797138	0.0836542	0.0417681	0.081005	0.0133691	0.0725658	0.0856945	0
O. latibracteata	0.0305902	0.0351752	0.0859587	0.0338238	0.0814046	0.0949563	0.0350361	0.0808791	0
O. merkensis	0.0808542	0.087852	0.0653725	0.086014	0.0620864	0.0745563	0.0881081	0.0627584	0.0842228	0
O. melanocalyx	0.0826589	0.0868072	0.0440867	0.0837898	0.00256103	0.0756364	0.0887149	0.0156876	0.0838531	0.0659564	0
O. myriophylla	0.0268266	0.0103331	0.0928078	0.0342219	0.0907737	0.10315	0.032149	0.090077	0.0339436	0.0919291	0.0929553	0
O. ochrantha	0.0249278	0.0309923	0.0862369	0.0311697	0.085785	0.097076	0.0294301	0.0847285	0.0286748	0.0863339	0.0876565	0.0302633	0
O. ochrocephala	0.0803806	0.0843748	0.0421819	0.0816649	0.014734	0.0726522	0.0866994	0.00807651	0.0815097	0.0633735	0.0167961	0.0905784	0.0853324	0
O. psamocharis	0.024066	0.0300227	0.0821741	0.0309182	0.0780678	0.0922878	0.0284913	0.0769861	0.0290326	0.0806787	0.0802312	0.0292606	0.0179877	0.0779133	0
O. ramosissima	0.0293991	0.0392988	0.0920943	0.0412627	0.0873877	0.101104	0.0388127	0.086918	0.043114	0.0911659	0.0892755	0.0384096	0.0376899	0.087416	0.0358113	0
O. sericopetala	0.0862138	0.0915675	0.065487	0.0890661	0.0627389	0.0718409	0.0906173	0.0624866	0.0879927	0.0645332	0.0658692	0.0964135	0.0895224	0.062614	0.0838046	0.0949437	0

## Sheet: Table S2
	Table S2. The climate factors, altitude, nucleotide diversity, endophytic fungi and swainsonine content information of 39 populations Oxytropis species
Species	Group Code	Annul average precipitation(mm)	Annul average air pressure(hpa)	Annul average wind speed (m/s)	Annul average temperature (℃)	Annul average water vapor pressure (hpa)	Annul relative humidity (%)	Annul sunlignt percentage (%)	Altitude (m)	Nucleotide diversity (PI)	PI-Species	Endophyte (pg/ng)	Swainsonine (%)
O. aciphylla	AC A	218.07	892.99	2.42	9.17	7.02	50.45	65.87	1565	0.000107272		0	0.000605035
	AC B	214.42	892.67	2.7	8.88	6.86	49.73	66.75	1250	0.000120813	0.000114042	0	0.000659988
O. bicolor	BI	434.99	824.68	2.54	7.42	7.19	60.1	58.19	2001	8.3372e-05	8.3372e-05	0	0.000718356
O. deflexa	DE	265.69	829.63	1.96	5.78	5.51	49.68	65.28	3343.5	7.18955e-05	7.18955e-05	0.994799	0.3267
O. falcata	FA A	274.03	806.53	2.11	6.05	5.8	51.75	63.86	3790	8.9249e-05		0.529327	0.296391
	FA B	358.3	751.22	2.17	4.65	5.48	53.19	61.21	3240	9.99998e-05		0.576304	0.0533118
	FA C	321	867.75	2.43	9.18	7.44	54.2	62.01	2604.7	7.99595e-05	8.97361e-05	0.693793	0.143097
O. giraldii	GI A	486.59	711.7	1.75	4.83	6.24	61.68	56.02	3350	7.63111e-05		0.362062	0.00409832
	GI B	301.11	802.46	2.11	5.98	5.75	51.72	62.96	3260.4	9.91876e-05	8.77494e-05	0.034014	0.00109751
O. glacialis	GL	355.6	609.59	2.61	4.94	4.38	42.44	68.96	4691	9.66461e-05	9.66461e-05	0.0340369	1.19004
O. glabra	GLA	193.52	882.02	2.69	8.98	6.81	48.74	67.63	1023	5.69142e-05	5.69142e-05	0.505802	0.0667852
O. kansuensis	KA A	301.11	802.46	2.11	5.98	5.75	51.72	62.96	3260.4	0.000111678		0	0.00601649
	KA B	274.03	806.53	2.11	6.05	5.8	51.75	63.86	3790	0.000118136		0.0419032	0.000424548
	KA C	302.83	803.01	2.14	5.58	5.7	52.23	63.22	3630	0.000118834		0	0.000533407
	KA D	444.03	682.83	1.83	3.68	5.37	57.06	58.98	3797.3	9.50726e-05		0.130572	0.0378416
	KA E	497.97	661.17	1.84	3.14	5.28	58.92	57.42	3462.3	0.000113858		0	0.00465983
	KA F	470.24	656.35	1.9	3.29	5.26	58.01	58.58	3560.1	0.000102087		0.100357	0.0151518
	KA G	451.43	675	1.84	3.8	5.51	57.96	58.59	3706.2	9.88453e-05		0	0.0249382
	KA H	305.18	735.46	2.03	7.16	6.44	54.65	60.68	2774	0.000105583		0	0.000459877
	KA I	434.99	824.68	2.54	7.42	7.19	60.1	58.19	2001	8.98321e-05	0.000105992	0.315903	0.0373366
O. latibracteata	LA A	265.69	829.63	1.96	5.78	5.51	49.68	65.28	3343.5	8.59753e-05		0	0.00256522
	LA B	314.29	708.9	2.11	7.04	6.34	54.38	60.56	2813.7	8.12191e-05	8.35972e-05	0	0.00145651
O. merkensis	ME	360.75	762.88	1.78	6.97	6.75	57.63	58.02	2360	8.79998e-05	8.79998e-05	0	0.00100646
O. melanocalyx	MEL	274.03	806.53	2.11	6.05	5.8	51.75	63.86	3790	7.88743e-05	7.88743e-05	0	0.00212391
O. myriophylla	MY A	416.22	899.6	2.57	5.61	6.75	54.52	61.7	1385	9.45702e-05		0	0.0022834
	MY B	290.49	879.58	2.83	6.15	5.72	49.65	66.84	1580	9.45909e-05	9.45806e-05	0	0.000723724
O. ochrantha	OC	290.49	879.58	2.83	6.15	5.72	49.65	66.84	2150	9.2846e-05	9.2846e-05	0.10284	0.00219051
O. ochrocephala	OCH A	369.43	814.57	2.7	8.03	6.45	51.77	61.23	2570	6.9102e-05		0.883683	0.126422
	OCH B	305.18	735.46	2.03	7.16	6.44	54.65	60.68	2774	6.05782e-05		0	0.0160549
	OCH C	302.83	803.01	2.14	5.58	5.7	52.23	63.22	3630	7.91522e-05		0	0.0256576
	OCH D	335.83	743.67	1.93	7.03	6.62	56.35	59.41	2841	7.59975e-05		0.247941	0.00498307
	OCH E	412.4	688.63	2.08	2.17	4.68	53.48	61.12	3429.7	7.95825e-05		0.230225	0.0124838
	OCH G	386.7	772.67	2.11	4.18	5.4	54.35	60.26	3567.7	9.55063e-05	7.66531e-05	0.223665	0.0839221
O. psamocharis	PS A	257.3	868.17	2.46	9.05	7.08	50.79	65.89	1323	0.000107778		0	0.000778732
	PS B	258.64	857.79	2.34	8.43	6.76	49.98	66.33	1300	0.000108504	0.000108141	0	0.000819017
O. ramosissima	RA	257.46	864.94	2.33	8.79	6.94	50.2	66.14	1320	7.26109e-05	7.26109e-05	0	0.00064715
O. sericopetala	SE A	478	625.2	2.31	5.91	5.25	47.53	61.95	3829	9.26676e-05		1.10992	0.168004
	SE B	478	625.34	2.31	5.91	5.25	47.51	61.95	3871	7.99905e-05		1.05027	0.346671
	SE C	434.97	624.22	2.47	5.24	4.78	45.33	64.92	4048	8.84936e-05	8.70506e-05	0.847227	0.127388
Average										9.13227e-05		0.231145	0.080437

## Sheet: Table S3
Table S3. The sampling information of Oxytropis species
Species	Sample Code	Location	Longitude (E)	Latitude(N)	Elevation(m)	Number of samples	Habitat
Oxytropis glacialis	GL	Cuole county,Tibet	85°07.063’	30°57.071’0”	4691	5	-------
Oxytropis aciphylla	AC-A	Alashan county,Inner Mongolia	105°41’34.56”	38°52’18.28”	1565	5	Sandy land
	AC-B	Shizuishan city,Inner Mongolia	106°23’10”	39°7’19”	1250	3	Hillside sandy land
Oxytropis myriophylla	MY-A	Guyuan county,Hebei proince	115°41’56”	41°43’3”	1385	5	Grassland
	MY-B	Helingeer county,Inner mongolia province	112°0’6”	40°26’4”	1580	5	Alpine meadow
Oxytropis ochrantha	OC	Helingeer county,Inner mongolia province	112°0’50”	40°26’29”	2150	5	Hillside meadow
Oxytropis deflexa	DE	Qilian county,Qinghai province	99°24′3”	38°35’8”	3343.5	9	Grassland
Oxytropis latibracteata	LA-A	Qilian county,Qinghai province	99°24′3”	38°35’8”	3343.5	7	Grassland
	LA-B	Tianzhu county,Gansu proince	102°48′12”	37°11’17”	2813.7	3	Grassland
Oxytropis falcata	FA-A	Mole town,Qinghai province	100°18′21”	37°57’34”	3790	5	Grassland
	FA-B	Haiyan county,Qinghai province	100°46′5”	36°45’30”	3240	5	Arid grassland
	FA-C	Tianzhu county,Gansu province	108°0′9”	37°6’0”	2604.7	5	Riverside grassland
Oxytropis sericopetala	SE-A	Nanmulin county,Tibet	89°08.357’	29°21.273’	3829	3	Grassland
	SE-B	Bailang county,Tibet	89°07.929’	29°10.448’	3871	3	Grassland
	SE-C	Lazi county,Tibet	88°10.365’	29°09.613’	4048	3	Grassland
Oxytropis psamocharis	PS-A	Etuokeangsu county,Inner mongolia province	107°34’17.52”	38°21’48.24”	1323	5	Tibba
	PS-B	Wushen banner,Inner mongolia province	109°11’27”	38°54’14”	1300	5	Tibba
Oxytropis glabra	GLA	Alashan county,Inner Mongolia	105°45’7.22”	39°48’35.84”	1023	10	Tibba
Oxytropis giraldii	GI-A	Xiahe county,Gansu province	102°36′57”	34°58′12”	3350	9	Riverside wetland
	GI-B	Menyuan county,Qinghai province	101°15’54”	37°43’50”	3260.4	5	Grassland
Oxytropis ramosissima	RA	Wulan town,Etuoke banner,Inner mongolia province	107°52’20”	38°55’23”	1320	10	Sandy land
Oxytropis bicolor	BI	Guyuan county,Ningxia province	106°14’52.83”	35°49’52.09”	2001	6	Riverside wetland
Oxytropis melanocalyx	MEL	Mole town,Qinghai province	100°18’21”	37°57’34”	3790	9	Grassland
Oxytropis merkensis	ME	Yongdeng county,Gansu province	103°3’41”	36°41’22”	2360	4	Slope
Oxytropis kansuensis	KA-A	Menyuan county,Qinghai province	101°15’54”	37°43’50”	3260.4	2	Hillside meadow
	KA-B	Mole town,Qinghai province	100°18’21”	37°57’34”	3790	3	Grassland
	KA-C	Mole town,Qinghai province	100°27’42”	37°49’26”	3630	3	Grassland
	KA-D	Zeku county,Qinghai province	101°28’30”	35°12’39”	3797.3	3	Grassland
	KA-E	Zeku county,Qinghai province	101°35’21”	34°39’29”	3462.3	2	Grassland
	KA-F	Henan county,Qinghai province	101°31’20”	34°55’29”	3560.1	2	Grassland
	KA-G	Zeku county,Qinghai province	101°38’35”	35°5’2”	3706.2	3	Grassland
	KA-H	Tianzhu county,Gansu province	102°45’11”	36°53’15”	2774	2	Hillside Grassland
	KA-I	Tianzhu county,Gansu province	102°52′11”	36°50’50”	2841	2	Hillside Grassland
Oxytropis ochrocephala	OCH-A	Guyuan city,Ningxia province	106°14’52.83”	35°49’52.09”	2001	2	Hillside meadow
	OCH-B	Haiyuan county,Ningxia province	105°37′3”	36°20’25”	2330	2	Hillside Grassland
	OCH-C	Mole town,Qinghai province	100°27′42”	37°49’26”	3630	2	Grassland
	OCH-D	Xinghai county,Qinghai province	99°55′32”	35°51’45”	3429.7	2	Grassland
	OCH-E	Yiku county,Qinghai province	101°18′31”	36°16’57”	3567.7	2	Grassland
	OCH-G	Tianzhu county,Gansu province	102°45’11”	36°53’15”	2774	3	Grassland

## Sheet: Table S4
Table S4. Genetic distance of Kimura 2-parameter matrix of Oxytropis species
	GL	AC-A	AC-B	MY-A	MY-B	OC	DE	LA-A	LA-B	FA-A	FA-B	FA-C	SE-A	SE-B	SE-C	PS-A	PS-B	GLA	GI-A	GI-B	RA	ME	KA-A	KA-B	KA-C	KA-D	KA-E	KA-F	KA-G	KA-H	KA-I	OCH-A	OCH-B	OCH-C	OCH-D	OCH-E	OCH-G	BI	MEL
GL
AC-A	0.0294832
AC-B	0.0265853	0.000127018
MY-A	0.0336536	0.0289237	0.0267629
MY-B	0.0324598	0.0277747	0.0268373	0.00326773
OC	0.0294301	0.0258002	0.0235644	0.0311666	0.0311754
DE	0.0886022	0.0849004	0.0797507	0.0934633	0.0939677	0.0862369
LA-A	0.0356212	0.0318325	0.0302706	0.0362483	0.0345135	0.0292931	0.086928
LA-B	0.0342688	0.0303758	0.0287588	0.0346861	0.0337405	0.0278299	0.0842949	0.000768722
FA-A	0.0299897	0.0337424	0.0304912	0.0364581	0.0362481	0.0328351	0.0892126	0.0357932	0.0354843
FA-B	0.0285044	0.0307241	0.027833	0.0342864	0.034231	0.0301199	0.0836483	0.0334133	0.0331377	0.0024796
FA-C	0.0313457	0.0348438	0.0317311	0.0380641	0.0378585	0.0337383	0.089622	0.0363819	0.0356514	0.00278294	0.00365348
SE-A	0.0909274	0.0884835	0.0823673	0.0972174	0.0966453	0.08918	0.066043	0.0888442	0.0864084	0.0917959	0.086331	0.0933959
SE-B	0.0932	0.0917814	0.0848994	0.100323	0.100293	0.0926374	0.0679725	0.0911822	0.0899192	0.0940088	0.0881863	0.0955305	0.00332305
SE-C	0.0904836	0.0887299	0.0817485	0.0979676	0.0969995	0.089509	0.0652044	0.0888698	0.0871655	0.0912111	0.0860247	0.0929407	0.00279486	0.00123978
PS-A	0.0280229	0.0244971	0.0224339	0.0299209	0.0301291	0.0174247	0.0818357	0.0291584	0.0275246	0.0320997	0.0300365	0.0331364	0.082812	0.0865306	0.0835007
PS-B	0.028772	0.0251259	0.0228941	0.0300668	0.030181	0.018363	0.0823249	0.0299805	0.0286058	0.0323978	0.0300878	0.0335564	0.0838891	0.0868684	0.0841817	-0.000337758
GLA	0.0996798	0.0952056	0.0898775	0.103954	0.104162	0.097076	0.0737393	0.0957393	0.0937272	0.0985519	0.0921339	0.100222	0.0735006	0.0739358	0.0708456	0.0920935	0.0922944
GI-A	0.0903817	0.0867537	0.0806468	0.095147	0.0964178	0.0899993	0.0443652	0.0858696	0.084015	0.0884203	0.0827397	0.0884914	0.0655438	0.0691768	0.0661864	0.0816348	0.0826196	0.0760223
GI-B	0.0834722	0.0792206	0.0735329	0.087536	0.0888042	0.0820698	0.0409238	0.0792773	0.0774924	0.0815558	0.0758236	0.0815536	0.0601011	0.0641697	0.0604403	0.073673	0.0750644	0.0707207	0.00559076
RA	0.0388127	0.0301772	0.028193	0.0396318	0.0390029	0.0376899	0.0920943	0.043746	0.0422373	0.0423306	0.0403971	0.0442446	0.0949837	0.0977517	0.0948547	0.0358084	0.0356265	0.101104	0.0913155	0.084188
ME	0.0881081	0.0827047	0.0778607	0.0926118	0.0930618	0.0863339	0.0653725	0.0849533	0.0831162	0.0884422	0.0833309	0.0894533	0.0653618	0.0668405	0.0641564	0.080017	0.0811527	0.0745563	0.0663838	0.0582217	0.0911659
KA-A	0.0885125	0.0848718	0.07907	0.0932611	0.0939895	0.0875527	0.0430952	0.0843184	0.082458	0.086327	0.0811182	0.0866606	0.0642338	0.0680286	0.0641735	0.0792313	0.0805985	0.0740507	0.0164461	0.0150908	0.0897117	0.0648977
KA-B	0.0864454	0.0820166	0.0770005	0.0913933	0.0926013	0.0850388	0.0440077	0.0823065	0.0808009	0.0850389	0.0794476	0.0855484	0.0632564	0.0678998	0.0638758	0.0763221	0.0779775	0.0736631	0.0175683	0.0156812	0.0880737	0.0639864	0.000831204
KA-C	0.0847725	0.080667	0.0754319	0.0893585	0.0902615	0.0832363	0.0422381	0.0811719	0.0792351	0.0829386	0.0778099	0.0836528	0.0623481	0.0667369	0.0626375	0.0750312	0.0763228	0.0731435	0.0165232	0.0147772	0.0864069	0.0633624	0.000505489	8.29877e-05
KA-D	0.0870314	0.0834781	0.0775571	0.0916518	0.0925617	0.0870373	0.044832	0.0832943	0.0815071	0.0855291	0.0798036	0.0862398	0.0652403	0.0691055	0.0648962	0.0778635	0.0798135	0.0755621	0.0196147	0.0185093	0.0879561	0.0654323	0.00766636	0.00822813	0.00799245
KA-E	0.0895104	0.0857296	0.0796376	0.0943152	0.095913	0.0885904	0.0426452	0.0850931	0.083108	0.0874313	0.0813994	0.0872359	0.0635408	0.067575	0.0642207	0.0795068	0.0809951	0.0735343	0.0138924	0.0133736	0.0907014	0.063971	0.00205023	0.00246631	0.00206737	0.000893773
KA-F	0.0856597	0.0821244	0.0766643	0.0904251	0.0912396	0.0845588	0.0436333	0.0818225	0.0805152	0.0836626	0.0785121	0.0842142	0.0639616	0.0677344	0.0637302	0.076706	0.0779283	0.0740649	0.0176956	0.0169357	0.087149	0.0639873	0.00697356	0.00843017	0.00803807	2.14531e-05	5.42218e-05
KA-G	0.0919747	0.0887938	0.0825076	0.0971727	0.0984363	0.0917129	0.0450195	0.0875707	0.0862145	0.0897585	0.0840281	0.0902586	0.0656322	0.069966	0.0656138	0.0827542	0.0843045	0.0773208	0.0164091	0.0158186	0.0928766	0.0671403	0.00626954	0.00785596	0.00730927	0.000825391	-0.000428307	-0.00060521
KA-H	0.0885544	0.0848583	0.0784835	0.0927243	0.093585	0.0866041	0.0432291	0.0834676	0.0819638	0.0857932	0.0801571	0.0863727	0.0630896	0.0672925	0.0627824	0.078494	0.0797266	0.0745155	0.0151827	0.0146155	0.0895865	0.064048	0.0016818	0.00256107	0.00190944	0.0067717	0.00149443	0.00650414	0.00621637
KA-I	0.085029	0.080909	0.0750246	0.0900525	0.090926	0.0841319	0.0426622	0.0810297	0.0787613	0.0828942	0.0774842	0.0837335	0.0626712	0.0660881	0.0623582	0.0755552	0.0772297	0.0724866	0.0182403	0.0171104	0.0859421	0.0635189	0.00618611	0.00687687	0.0067649	0.00146175	0.000318509	0.000954068	0.000950316	0.00622045
OCH-A	0.0861045	0.081731	0.0756605	0.0896482	0.0907858	0.0840909	0.0438949	0.0808761	0.0795858	0.0836136	0.0783887	0.0842712	0.061717	0.0650389	0.0608291	0.0754342	0.0770285	0.0724578	0.0188883	0.0177288	0.0868327	0.063906	0.0113934	0.0117302	0.0116422	0.0144044	0.00909822	0.0131186	0.0132977	0.0109592	0.0127046
OCH-B	0.0919621	0.0879605	0.081562	0.0964696	0.0973803	0.0901929	0.0440049	0.0867767	0.0848465	0.0893887	0.0836593	0.0899722	0.0663685	0.0704961	0.0657487	0.0821271	0.083974	0.0766984	0.0190834	0.0175148	0.0923069	0.066305	0.0116021	0.0124141	0.0119477	0.0145709	0.00914496	0.0136797	0.0128519	0.0113615	0.0131275	-0.000284132
OCH-C	0.0875884	0.0841458	0.0779003	0.0928405	0.0932487	0.0872788	0.0438613	0.0847003	0.0827195	0.086135	0.0801697	0.0867093	0.0641451	0.068079	0.0636883	0.0792841	0.0805586	0.0760495	0.0185511	0.0173479	0.088725	0.0659632	0.0110727	0.0120028	0.011397	0.0129148	0.00834076	0.0123404	0.0124982	0.0103439	0.0116921	0.00621137	0.00401297
OCH-D	0.0889468	0.0851932	0.0793896	0.0939651	0.0950103	0.0880773	0.0435003	0.0847824	0.0829864	0.0874397	0.0811001	0.0870647	0.0645563	0.0679261	0.0640955	0.0798026	0.081107	0.0741761	0.0173735	0.0162387	0.0904708	0.0645138	0.0104585	0.0108287	0.0106226	0.0127235	0.00756688	0.0117854	0.0113312	0.0106868	0.0114179	0.00606263	0.0040195	0.00249608
OCH-E	0.0923217	0.0878987	0.0814861	0.0966404	0.0978146	0.091709	0.0461383	0.0876202	0.0857278	0.0895392	0.0831814	0.0900832	0.0657764	0.0701075	0.0655864	0.0822611	0.0838049	0.0753801	0.0195673	0.0180041	0.0920472	0.0669999	0.0121395	0.0123599	0.0122042	0.0146265	0.00961438	0.0133713	0.0137442	0.0110319	0.0136277	0.00612014	0.00413854	0.000891628	0.00361552
OCH-G	0.0849034	0.080889	0.075136	0.0884788	0.0895092	0.0826964	0.0423439	0.0802504	0.0785784	0.0826344	0.0772899	0.0831731	0.0623216	0.0663881	0.0625891	0.0752331	0.0765911	0.0721404	0.0169216	0.0150748	0.0857029	0.0633153	0.00921226	0.0098224	0.00975072	0.0124413	0.00749838	0.0111379	0.011161	0.0088466	0.0108333	0.00452678	0.00340165	0.0035588	0.00345759	0.00313057
BI	0.0347255	0.0280343	0.026912	0.0123984	0.0100833	0.0309923	0.0885215	0.0355362	0.034931	0.03715	0.0350074	0.0381385	0.0912644	0.0941278	0.0920693	0.0297261	0.0301318	0.0987753	0.0885273	0.081152	0.0392988	0.087852	0.0867632	0.0841151	0.0826337	0.0857124	0.0874397	0.0840291	0.0895862	0.0856187	0.0832358	0.0832547	0.0895289	0.0860197	0.08688	0.0891274	0.0829058
MEL	0.0887149	0.0848745	0.079057	0.0933214	0.0944045	0.0876565	0.0440867	0.0845689	0.0827808	0.0865958	0.0811071	0.0868508	0.0655542	0.0690638	0.0657488	0.0794674	0.0808075	0.0756364	0.00614499	-1.95644e-05	0.0892755	0.0659564	0.016503	0.0174521	0.0164839	0.0201523	0.0148725	0.0189398	0.0174727	0.0162105	0.0186585	0.0194631	0.0191038	0.0185073	0.0179495	0.019589	0.0168631	0.0868072

## Sheet: Table S5
Table S5. Geographic distance of Kimura 2-parameter matrix of Oxytropis species
	GL	AC A	AC B	MY A	MY B	OC	DE	LA A	LA B	FA A	FA B	FA C	SE A	SE B	SE C	PS A	PS B	GLA	GI A	GI B	RA	ME	KA A	KA B	KA C	KA D	KA E	KA F	KA G	KA H	KA I	OCH A	OCH B	OCH C	OCH D	OCH E	OCH G	BI A	MEL
GL	0
AC A	2068.68	0
AC B	2134.43	66.12	0
MY A	1972.57	906.03	839.93	0
MY B	2636.47	567.85	602.04	341.52	0
OC	2637.67	559.05	503.24	340.25	1.292	0
DE	1555.52	547.24	608.34	1427.48	1100.6	1101.72	0
LA A	1555.52	547.24	608.34	1427.48	1100.6	1101.72	0	0
LA B	1768.98	315.13	360.35	1216.07	875.31	876.56	336.96	336.96	0
FA A	1594.75	480.64	544.88	1378.41	1045.04	1046.21	105.42	105.42	236.48	0
FA B	1582.2	492.77	558.86	1396.26	1058.56	1059.79	236.4	236.4	187.22	139.82	0
FA C	2213.17	282.75	265.89	837.51	508.08	509.36	773.71	773.71	461.39	685.96	644.73	0
SE A	425.65	1853.39	1919.3	2755.77	2414.5	2415.76	1396.48	1396.48	1540.14	1408.74	1361.47	1952.58	0
SE B	425.65	1853.39	1919.3	2755.77	2414.5	2415.76	1396.49	1396.49	1540.14	1408.74	1361.47	1952.58	0	0
SE C	354.61	1939.32	2005.32	2843.04	2502.02	2503.27	1473.3	1473.3	1627	1489.55	1446.79	2043.59	96.07	96.07	0
PS A	2208.36	172.93	133.14	786.39	445.31	446.59	712.29	712.29	439.42	637.38	626.22	145.66	1972.34	1972.34	2060.85	0
PS B	2359.89	303.09	243.8	634.8	295	296.29	850.33	850.33	591.49	781.57	777.76	226.25	2125.41	2125.41	2213.97	153.12	0
GLA	2109.53	104.57	94	864.58	536.4	537.5	564.47	564.47	388.77	514.8	552.16	369.83	1911.77	1911.77	1995.62	225.06	312.69	0
GI A	1692.07	513.38	570.69	1364.71	1025.37	1026.66	494.05	494.05	247.48	391.77	259.64	539.65	1414.5	1414.5	1506.32	581.65	730.43	605.88	0
GI B	1661.94	407.1	472.62	1311.12	974.61	975.8	188.9	188.9	148.74	88.08	116.84	599.69	1459.69	1459.69	1542.93	557.23	704.22	452.95	330.3	0
RA	2250.38	188.89	130.42	733.13	391.7	392.97	736.1	736.1	484.38	668.18	669.18	203.26	2022.82	2022.82	2110.47	67.57	714.23	207.47	641.91	591.92	0
ME	1774.83	335.56	398.19	1223.71	882.21	883.48	385.54	385.54	60.07	281.92	204.76	442.21	1532.94	1532.94	1621.3	439.56	592.68	419.47	195.59	196.96	490.67	0
KA A	1667.94	407.1	472.62	1311.12	974.61	975.8	188.9	188.9	148.74	88.08	116.84	599.69	1459.69	1459.69	1542.93	557.23	704.22	452.95	330.3	0	591.92	196.96	0
KA B	1594.75	480.64	544.88	1378.41	1045.04	1046.21	105.42	105.42	236.48	0	139.82	685.96	1408.74	1408.74	1489.55	637.38	781.57	514.95	391.77	86.08	668.18	281.92	86.08	0
KA C	1600.99	471.29	536.05	1371.65	1037.13	1038.31	125.7	125.7	218.56	20.375	121.68	670.98	1409.84	1409.84	1491.38	625.63	771.03	509.22	371.71	71.44	658.01	262.67	71.44	20.375	0
KA D	1595.6	553.53	615.72	1433	1091.95	1093.23	418.57	418.57	250.36	323.321	183.66	623.09	1330.69	1330.69	1421.07	646.75	798.84	636.02	107.32	281.12	702.31	218.01	281.12	323.321	304.68	0
KA E	1593.5	594.79	655.01	1460.55	1120.34	1121.66	478.89	478.89	302.15	385.105	245.29	638.96	1314.55	1314.55	1406.3	675.49	825.8	681.71	100.05	343.27	733.93	262.4	343.27	385.105	366.66	62.41	0
KA F	1593.14	575.1	636.33	1447.95	1107.2	1108.48	449.3	449.3	277.07	354.94	215.16	631.59	1321	1321	1412.09	661.93	813.21	659.94	99.92	313.19	719.01	240.62	313.19	354.94	336.43	32.14	30.31	0
KA G	1607.53	554.4	615.76	1428.7	1087.8	1089.09	437.97	437.97	255.41	341.72	202.4	614.34	1348.43	1348.43	1429.26	642.5	794.03	639.09	89.58	296.57	699.21	219.78	296.57	341.72	322.83	20.83	47.66	20.87	0
KA H	1754.69	339.84	404.2	1236.26	895.02	896.27	350.42	350.42	33.76	247.06	177.46	467.27	1519.52	1519.52	1607.07	455.43	608.27	417.54	213.81	161.76	503.4	35.24	161.76	247.06	227.79	219.24	269.52	245.06	224.29	0
KA I	2033.23	342.03	366.54	1048.71	718.29	719.57	679.85	679.85	343.21	579.49	502.31	211.23	1756.56	1756.56	1848.81	305.39	429.81	445.07	343.22	491.94	372.96	301.56	491.94	579.49	561.16	437.89	443.18	440.59	425.72	334.63	0
OCH A	1989.95	277.5	312.42	1052.68	715.55	716.84	602.56	602.56	267.76	504.03	436.85	226.17	1726.43	1726.43	1817.43	279.66	421.11	382.03	314.63	416.04	345.17	232.49	416.04	504.03	486.3	397.2	413.34	405.44	388.2	263.31	82.44	0
OCH B	1754.69	339.84	404.2	1236.26	895.02	896.27	350.42	350.42	33.76	247.06	177.46	467.27	1519.52	1519.52	1607.07	455.43	608.27	417.54	213.81	161.76	503.4	35.24	161.76	247.06	227.97	219.24	269.52	245.06	224.29	0	334.63	263.3	0
OCH C	1600.99	471.29	536.05	1371.65	1037.13	1038.31	125.7	125.7	218.56	20.375	121.68	670.98	1409.84	1409.84	1491.38	625.63	771.03	509.22	371.7	71.44	658.01	262.67	71.44	20.375	0	304.68	366.66	336.43	322.83	227.97	561.16	486.3	227.97	0
OCH D	1763.34	335.17	399.08	1229.49	888.14	889.4	361.57	361.57	38.4	258.31	187.59	457.29	1526.37	1526.37	1614.15	447.63	600.6	414.83	210.22	172.82	496.45	24.51	172.82	258.31	239.25	221.24	269.75	246.1	225.26	11.32	323.34	252.24	11.32	239.25	0
OCH E	1478.85	610.19	675.08	1512.77	1171.91	1173.16	306.68	306.68	296.7	235.87	125.13	735.07	1243.57	1243.57	1330.29	733.32	886.18	674.62	263.5	239.78	780.65	296.08	239.78	235.87	223.5	157.99	202.09	178.58	178.2	277.91	570.42	516.26	277.91	223.5	285.79	0
OCH G	1611.55	482.28	547.49	1381.34	1040.57	1041.83	306.85	306.85	167.16	206.81	71.72	604.28	1374.04	1374.04	1461.48	600.71	753.67	552.96	187.98	161.24	649	163.28	161.24	206.81	187.36	120.24	182.61	152.38	136.81	145.62	447.3	387.83	145.62	187.36	153.08	132.93	0
BI A	2033.23	342.01	366.54	1048.71	718.29	719.57	679.85	679.85	343.21	579.49	502.31	211.23	1756.56	1756.56	1848.8	305.39	729.81	445.07	343.22	491.94	372.96	301.56	491.94	579.49	561.16	437.89	443.18	440.59	425.72	334.63	0	82.44	334.63	561.16	323.34	570.42	447.3	0
MEL	1594.75	480.64	544.88	1378.41	1045.04	1046.21	105.42	105.42	236.48	0	139.82	685.96	1408.74	1408.74	1489.55	637.38	781.57	514.8	391.77	88.08	668.18	281.92	88.08	0	20.38	323.32	385.11	354.94	341.72	247.06	579.49	504.03	247.06	20.38	258.31	235.87	206.81	579.49	0

## Sheet: Table S6
Table S5. Gene primer information
Primer	Sequence（5′→3′）	Tm
SwnK-q-S	F: ACATATGCCTTCGAGCGAGA	55℃
SwnK-q-AS	R: TACCAAATGGAGGTCGCACT

## Sheet: Table S7
Table S7. qPCR reaction system
Composition	Dosage
The template of DNA	50ng
SYBR GreenⅠ	5μL
SwnK-q-S（10µM）	0.2 µL
SwnK-q-AS（10µM）	0.2 µL
Up ddH2O to	10 µL
